# Supplementary material for: GmHXK2 promotes the salt tolerance of soybean seedlings by mediating AsA synthesis, and auxin synthesis and distribution
Source: BMC Plant Biol. 2024 Jun 27;24:613. doi: 10.1186/s12870-024-05301-3 (PMC11210165; doi:10.1186/s12870-024-05301-3)
Supplement: Supplementary file 3 — Supplementary Material 3 [file 12870_2024_5301_MOESM3_ESM.xlsx]

## Sheet: Sheet1
Table S1. Primer information for Yeast two-hybrid
Primer name	Sequence
GmHXK2-BD-F	5’-gtaccagattacgctcatatgATGAAGCAGGCATGTATTGATTCT-3’
GmHXK2-BD-R	5’-ccgctgcaggtcgacggatccCGACGGGCACCTAGACAGAC-3’
GmPMM-AD-F	5’-gtaccagattacgctcatatgATGGCTGCCAGGAGACCG-3’
GmPMM-AD-R	5’-cagctcgagctcgatggatccATTTTCTAGGAACAGAGATTTACACTGC-3’
