# Supplementary material for: GmHXK2 promotes the salt tolerance of soybean seedlings by mediating AsA synthesis, and auxin synthesis and distribution
Source: BMC Plant Biol. 2024 Jun 27;24:613. doi: 10.1186/s12870-024-05301-3 (PMC11210165; doi:10.1186/s12870-024-05301-3)
Supplement: Supplementary file 4 — Supplementary Material 4 [file 12870_2024_5301_MOESM4_ESM.xlsx]

## Sheet: Sheet1
Table S2. Bimolecular fluorescent primer information
Primer name	Sequence
106-GmPMM-F	5’-atcgaggacgccggcggatccATGGCTGCCAGGAGACCG-3’
106-GmPMM-R	5’-gctctgcaggtcgactctagaTTAATTTTCTAGGAACAGAGATTTACACTG-3’
104-GmHXK2-F	5’-attacaggtacccggggatccATGAAGCAGGCATGTATTGATTCT-3’
104-GmHXK2-R	5’-gccaccgccgtcgactctagaCGACGGGCACCTAGACAGAC-3’
