# Supplementary material for: GmHXK2 promotes the salt tolerance of soybean seedlings by mediating AsA synthesis, and auxin synthesis and distribution
Source: BMC Plant Biol. 2024 Jun 27;24:613. doi: 10.1186/s12870-024-05301-3 (PMC11210165; doi:10.1186/s12870-024-05301-3)
Supplement: Supplementary file 5 — Supplementary Material 5 [file 12870_2024_5301_MOESM5_ESM.xlsx]

## Sheet: Sheet1
Table S3 Intraspecific gene collinearity information and Ka/Ks ratio
Gene 1	Gene 2	Ka	Ks	Ka/Ks
GmHXK7	GmHXK8	0.012	0.07	0.177
GmHXK7	GmHXK9	0.078	0.421	0.186
GmHXK7	GmHXK10	0.076	0.406	0.187
GmHXK16	GmHXK12	0.083	0.482	0.172
GmHXK16	GmHXK17	0.033	0.093	0.36
GmHXK16	GmHXK15	0.082	0.5	0.164
GmHXK16	GmHXK14	0.212	1.289	0.164
GmHXK4	GmHXK3	0.029	0.111	0.264
GmHXK6	GmHXK5	0.042	0.16	0.261
GmHXK12	GmHXK17	0.091	0.497	0.183
GmHXK12	GmHXK15	0.008	0.082	0.107
GmHXK12	GmHXK14	0.191	1.53	0.124
GmHXK11	GmHXK14	0.07	0.144	0.488
GmHXK17	GmHXK15	0.089	0.526	0.17
