# Supplementary material for: GmHXK2 promotes the salt tolerance of soybean seedlings by mediating AsA synthesis, and auxin synthesis and distribution
Source: BMC Plant Biol. 2024 Jun 27;24:613. doi: 10.1186/s12870-024-05301-3 (PMC11210165; doi:10.1186/s12870-024-05301-3)
Supplement: Supplementary file 6 — Supplementary Material 6 [file 12870_2024_5301_MOESM6_ESM.xlsx]

## Sheet: Sheet1
Table S4. Primer information for qRT-PCR experiment
Primer name	Sequence
AtYUC4-F	5’-CATCTCCTACGTTGAGTCCTAC-3’
AtYUC4-R	5’-CTTGCGTCTTCACATTCCATAG-3
AtYUC6-F	5’-CATCGAGTACCTTGAGGACTAC-3’
AtYUC6-R	5’-ACTAACCACCGACAAACATACT-3
AtYUC8-F	5’-AAATACGGTTTGAAACGACCAG-3’
AtYUC8-R	5’-TCGACTTTGTTTCCGTTAAACC-3’
AtLAX1-F	5’-TTAATGGGATCTTGGACTGCTT-3’
AtLAX1-R	5’-GATCCGAATAACAAGAAGGTGC-3’
AtLAX2-F	5’-TCCCAAAGAATCTTTACCGTGA-3’
AtLAX2-R	5’-CTTCTCCCACACAAAGTAGAGT-3’
AtPIN3-F	5’-CACCGGAGCTGAGATTTATAGT-3’
AtPIN3-R	5’-TGGACCTCTAGATGATTGAACG-3’
AtHKT1-F	5’-CCTCTACGTCTCCTATTTCACC-3’
AtHKT1-R	5’-ACTAAGAACCACCGAGTACAAG-3’
AtSOS1-F	5’-ATTTTGATGCAGTCAGTGGATG-3’
AtSOS1-R	5’-GCAAGCAGATTCTAGTCTTTCG-3’
AtP5CS1-F	5’-AGAAAGCTTCAGGCCTTATCTT-3’
AtP5CS1-R	5’-CGAGATCTTTCCAGGTGTCATA-3’
AtNHX1-F	5’-AAGCTATACTTTGGAAGGCACT-3’
GmPMM-F	5’-GACAAGGTTCACAATATACGCC-3’
GmPMM-R	5’-CCATCAAGATATCTCAGGCAGT-3’
AtPMM-F	5’-CACAGCTCCAAGGAAGGAAG-3’
AtPMM-R	5’-CGTTTGTGACTGTTTTGCCA-3’
